# Supplementary material for: Two Case Reports of a Malignant Germ Cell Tumor of Ovary and a Granulosa Cell Tumor: Interest of Tumoral Immunochemistry in the Identification and Management
Source: Front Oncol. 2014 May 9;4:97. doi: 10.3389/fonc.2014.00097 (PMC4055855; doi:10.3389/fonc.2014.00097)
Supplement: Supplementary file 1 [file Presentation1.ZIP]

Archive with 27 entries (27 files):
- 1 Composante dysgerminome.JPG
- 1 tum granulosa HE x 10.JPG
- 10 composante tératome immature.JPG
- 10 Tum granulosa PR pos.JPG
- 11 composante tum vittelline.JPG
- 12 composante tum vitelline.JPG
- 13 composante dysgerminome, CD117 pos.JPG
- 14 composante dysgerminome CD117 pos.JPG
- 15 composante dysgerminome PLAP pos.JPG
- 16 composante tératome imm kératines pos.JPG
- 17 tératome imm EMA pos, tum vittelline EMA négatif.JPG
- 2 composante dysgerminome.JPG
- 2 tum granulosa HE x20.JPG
- 3 composante dysgerminome.JPG
- 3 tum granulosa HE x40.JPG
- 4 composante dysgerminome.JPG
- 4 Tum granulosa HE x40.JPG
- 5 composante dysgerminome.JPG
- 5 Tum granulosa Inhibine pos.JPG
- 6 composante dysgerminome.JPG
- 6 Tum granulosa Inhibine pos.JPG
- 7 composante tératome immature.JPG
- 7 Tum granulosa actine lisse focal pos.JPG
- 8 composante tératome immature.JPG
- 8 tum granulosa CD34 nég.JPG
- 9 composante tératome immature.JPG
- 9 Tum granulosa calrétinine pos.JPG
